# Supplementary material for: Synthesis, Antiprotozoal Activity, and Physicochemical Evaluation of Benzamido–Menadione Derivatives
Source: Int J Mol Sci. 2025 Nov 12;26(22):10951. doi: 10.3390/ijms262210951 (PMC12652484; doi:10.3390/ijms262210951)
Supplement: Supplementary file 1 [file ijms-26-10951-s001.zip]

Archive with 1 entries (1 files):
- ijms-3976285-supplementary.pdf
